# Supplementary material for: A 3D ColMA-Based Tenogenic Microenvironment Unveils the Behavior of Tendon Stem/Progenitor Cells (TSPCs) from Tendinopathic Surgical Explants
Source: Bioengineering (Basel). 2025 Dec 8;12(12):1337. doi: 10.3390/bioengineering12121337 (PMC12729981; doi:10.3390/bioengineering12121337)
Supplement: Supplementary file 1 [file bioengineering-12-01337-s001.zip]

Archive with 1 entries (1 files):
- bioengineering-3974513-supplementary.pdf
